# Supplementary material for: Anti-Melanogenic Effects of Cnidium monnieri Extract via p38 Signaling-Mediated Proteasomal Degradation of Tyrosinase
Source: Plants (Basel). 2024 May 9;13(10):1305. doi: 10.3390/plants13101305 (PMC11125256; doi:10.3390/plants13101305)
Supplement: Supplementary file 1 [file plants-13-01305-s001.zip]

Archive with 1 entries (1 files):
- plants-2983743-supplementary.pdf
